# Supplementary material for: The Drives for Driving Simulation: A Scientometric Analysis and a Selective Review of Reviews on Simulated Driving Research
Source: Front Psychol. 2020 May 27;11:917. doi: 10.3389/fpsyg.2020.00917 (PMC7266970; doi:10.3389/fpsyg.2020.00917)
Supplement: Supplementary file 1 [file Table_1.XLSX]

## Sheet: Tab1_Suppl
			Country	Reviews	SCP	MCP	RICR
			USA	87	55	32	0.85
			Germany	31	23	8	0.60
			Canada	20	10	10	1.16
			France	15	10	5	0.77
			United Kingdom	14	7	7	1.16
			Australia	12	1	11	2.13
			Netherlands	8	3	5	1.45
			China	7	4	3	0.99
			Poland	6	4	2	0.77
			Switzerland	6	4	2	0.77
			Japan	5	3	2	0.93
			Spain	5	2	3	1.39
			Italy	4	1	3	1.74
			Belgium	3	1	2	1.55
			Iceland	3	2	1	0.77
			Brazil	2	0	2	2.32
			Malaysia	2	0	2	2.32
			Slovenia	2	2	0	0.00
			Sweden	2	2	0	0.00
			Taiwan	2	1	1	1.16
			Austria	1	1	0	0.00
			Czech Republic	1	1	0	0.00
			Finland	1	0	1	2.32
			Greece	1	0	1	2.32
			Korea	1	1	0	0.00
			Norway	1	1	0	0.00
			Romania	1	0	1	2.32
			Saudi Arabia	1	0	1	2.32
			Singapore	1	0	1	2.32
			South Africa	1	1	0	0.00
