# Supplementary material for: The Drives for Driving Simulation: A Scientometric Analysis and a Selective Review of Reviews on Simulated Driving Research
Source: Front Psychol. 2020 May 27;11:917. doi: 10.3389/fpsyg.2020.00917 (PMC7266970; doi:10.3389/fpsyg.2020.00917)
Supplement: Supplementary file 2 [file Table_2.XLSX]

## Sheet: Tab_2_Suppl
			Source	Number of reviews	TGCS
			Sleep Medicine Reviews	12	637
			VDI Berichte	12	9
			Transportation Research Record	6	27
			Human Factors	4	897
			American Journal Of Occupational Therapy	4	103
			Traffic Injury Prevention	4	47
			Medycyna Pracy	4	14
			International Journal Of RF And Microwave Computer-Aided Engineering	4	7
			Ergonomics	3	214
			Frontiers In Psychology	3	46
			IEEE Transactions On Computers	3	34
			Accident Analysis And Prevention	3	24
			Advances In Transportation Studies	3	18
			Automotive Industries AI	3	0
			Sleep	2	283
			Computer Communication Review	2	213
			Trends In Cognitive Sciences	2	203
			Journal Of Geriatric Psychiatry And Neurology	2	156
			Transportation Research Part F-Traffic Psychology And Behaviour	2	129
			Injury Prevention	2	124
			Neuroscience And Biobehavioral Reviews	2	111
			CNS Drugs	2	70
			Current Directions In Psychological Science	2	66
			Human Psychopharmacology	2	52
			American Journal Of Physical Medicine And Rehabilitation	2	43
			Journal Of Adolescent Health	2	33
			Journal Of Surgical Research	2	21
			Neurorehabilitation	2	18
			Noise And Vibration Worldwide	2	18
			Progress In Oceanography	2	15
			Sleep Medicine Clinics	2	8
			Epilepsy And Behavior	2	7
			Strojniski Vestnik/Journal Of Mechanical Engineering	2	3
			Jane'S Defence Weekly	2	1
			Jurnal Teknologi	2	0
			Monthly Notices Of The Royal Astronomical Society	1	1238
			Atmospheric Environment	1	669
			IEEE Transactions On Mobile Computing	1	379
			Journal Of Computational Neuroscience	1	343
			Endocrine Reviews	1	299
			Space Science Reviews	1	280
			Gait And Posture	1	265
			Climatic Change	1	262
			Environmental Entomology	1	136
			Journal Of Geophysical Research: Oceans	1	132
			Monthly Weather Review	1	130
			Journal Of Sports Sciences	1	129
			Nature Reviews Neuroscience	1	128
			Psychiatric Clinics Of North America	1	125
			International Psychogeriatrics	1	119
			Journal Of Pain And Symptom Management	1	104
			Agronomy For Sustainable Development	1	99
			Journal Of The American Geriatrics Society	1	99
			Human Sleep And Cognition, Pt Ii: Clinical And Applied Research	1	87
			Neuropsychology Review	1	85
			Pharmacoepidemiology And Drug Safety	1	83
			Journal Of Atmospheric And Solar-Terrestrial Physics	1	72
			Human Psychopharmacology: Clinical And Experimental	1	71
			Clinics In Chest Medicine	1	62
			Neurology	1	56
			Communications Of The ACM	1	54
			Current Neurology And Neuroscience Reports	1	54
			Neuroimage	1	51
			BMC Musculoskeletal Disorders	1	49
			JAMA - Journal Of The American Medical Association	1	49
			Human Sleep And Cognition, Part I: Basic Research	1	48
			Journal Of Cognitive Neuroscience	1	44
			Clinical Journal Of Pain	1	42
			Journal Of Clinical Monitoring	1	40
			Movement Disorders	1	40
			Annals Of Pharmacotherapy	1	36
			Archives Of Internal Medicine	1	36
			Brain Injury	1	32
			ACM Computing Surveys	1	31
			Brain Research	1	31
			Clinical Microbiology And Infection	1	30
			ACM Transactions On Modeling And Computer Simulation	1	29
			Archives Of Ophthalmology	1	28
			Journal Of Alzheimer'S Disease	1	28
			Current Opinion In Pulmonary Medicine	1	27
			Applied Psychophysiology And Biofeedback	1	26
			Neuropsychobiology	1	26
			Tellus, Series A: Dynamic Meteorology And Oceanography	1	26
			Orthopedics	1	24
			Sleep Research Online	1	23
			CNS Spectrums	1	22
			Graefe'S Archive For Clinical And Experimental Ophthalmology	1	22
			International Journal Of Heavy Vehicle Systems	1	22
			Journal Of Head Trauma Rehabilitation	1	21
			International Journal Of Environmental Research And Public Health	1	20
			Cochrane Database Of Systematic Reviews	1	19
			Current Drug Safety	1	19
			Applied Ergonomics	1	18
			Forensic Science Review	1	18
			Journal Of Occupational And Environmental Medicine	1	18
			European Transport Research Review	1	17
			Schweizerische Medizinische Wochenschrift	1	17
			Travail Humain	1	17
			Wiener Medizinische Wochenschrift	1	17
			Wiley Interdisciplinary Reviews: Energy And Environment	1	17
			Clinical Orthopaedics And Related Research	1	16
			Frontiers In Endocrinology	1	16
			Neurobiology Of Disease	1	16
			Occupational Therapy In Health Care	1	16
			Psychonomic Bulletin & Review	1	15
			Welding Journal (Miami, Fla)	1	15
			IEICE Transactions On Information And Systems	1	13
			Johns Hopkins APL Technical Digest (Applied Physics Laboratory)	1	13
			Journal Of Applied Physiology	1	13
			Journal Of Transportation Safety And Security	1	13
			European Neurology	1	12
			International Journal Of Mental Health And Addiction	1	12
			International Journal Of Product Development	1	12
			Neurologic Clinics	1	12
			Neurologist	1	11
			IEEE Robotics And Automation Magazine	1	10
			Journal Of Experimental And Theoretical Artificial Intelligence	1	10
			Peer-To-Peer Networking And Applications	1	10
			Signal Processing	1	10
			International Journal Of Occupational Medicine And Environmental Health	1	9
			Safety Science	1	9
			ACM SIGCOMM Computer Communication Review	1	8
			Brain'S Eye: Neurobiological And Clinical Aspects Of Oculomotor Research	1	8
			Future Medicinal Chemistry	1	8
			Journal Of Neurology	1	8
			Zeitschrift Fur Gerontologie Und Geriatrie	1	8
			Annales Pharmaceutiques Francaises	1	7
			Concurrency Computation Practice And Experience	1	7
			Current Opinion In Neurology	1	7
			European Review Of Applied Psychology-Revue Europeenne De Psychologie Appliquee	1	7
			Expert Review Of Respiratory Medicine	1	7
			IEEE Transactions On Multimedia	1	7
			Advances In Building Energy Research	1	6
			Annals Of Translational Medicine	1	6
			Europa Medicophysica	1	6
			Frontiers In Human Neuroscience	1	6
			WSEAS Transactions On Systems	1	6
			Clinical And Experimental Optometry	1	5
			Clinical Toxicology	1	5
			Current Opinion In Critical Care	1	5
			Engineering Science And Technology, An International Journal	1	5
			Geropsych: The Journal Of Gerontopsychology And Geriatric Psychiatry	1	5
			IEEE Transactions On Parallel And Distributed Systems	1	5
			Israel Journal Of Chemistry	1	5
			Neurodiagnostic Journal	1	5
			Current Opinion In Colloid And Interface Science	1	4
			Revue Medicale De La Suisse Romande	1	4
			ACM Transactions On Applied Perception	1	3
			Cyberpsychology And Behavior	1	3
			European Journal Of Pharmacology	1	3
			PLOS ONE	1	3
			Revue Medicale Suisse	1	3
			Anales De Psicologia	1	2
			Compel - The International Journal For Computation And Mathematics In Electrical And Electronic Engineering	1	2
			European Neuropsychopharmacology	1	2
			Expert Review Of Medical Devices	1	2
			ITE Journal (Institute Of Transportation Engineers)	1	2
			Journal Of Clinical Gastroenterology	1	2
			Philosophical Transactions Of The Royal Society A: Mathematical, Physical And Engineering Sciences	1	2
			Pneumologie	1	2
			SAE International Journal Of Transportation Safety	1	2
			Additive Manufacturing	1	1
			Adolescent Psychiatry	1	1
			Archives Des Maladies Professionnelles Et De Medecine Du Travail	1	1
			Atemwegs- Und Lungenkrankheiten	1	1
			Computational Methods For Protein Folding	1	1
			Electronics And Communications In Japan, Part Ii: Electronics (English Translation Of Denshi Tsushin Gakkai Ronbunshi)	1	1
			IEE Computing And Control Engineering	1	1
			International Journal Of Mobile Human Computer Interaction	1	1
			International Journal Of Modern Physics C	1	1
			Journal Of Assistive Technologies	1	1
			Preventive Medicine	1	1
			Proceedings Of The Institution Of Mechanical Engineers, Part D: Journal Of Automobile Engineering	1	1
			Proceedings Of The Institution Of Mechanical Engineers. Part I: Journal Of Systems And Control Engineering	1	1
			Revista Ecuatoriana De Neurologia	1	1
			Revue De L'Infirmiere	1	1
			ACM Transactions On Interactive Intelligent Systems	1	0
			Annales D'Endocrinologie	1	0
			Annales Des Telecommunications/Annals Of Telecommunications	1	0
			Archives Of Physical Medicine And Rehabilitation	1	0
			Arquivos Brasileiros De Oftalmologia	1	0
			Automotive Engineer (London)	1	0
			Autotechnology	1	0
			Bericht Der Romisch-Germanischen Kommission	1	0
			Blutalkohol	1	0
			Clinical Medicine Insights-Therapeutics	1	0
			Cureus	1	0
			Douleur Et Analgesie	1	0
			Eisenbahningenieur	1	0
			Engineer	1	0
			Engineering	1	0
			Engineering (London)	1	0
			Frontiers In Public Health	1	0
			Guocheng Gongcheng Xuebao/The Chinese Journal Of Process Engineering	1	0
			IEE Electronics Systems And Software	1	0
			IEEE Distributed Systems Online	1	0
			IEEE Network	1	0
			Jane'S International Defence Review	1	0
			Jiaotong Yunshu Xitong Gongcheng Yu Xinxi/Journal Of Transportation Systems Engineering And Information Technology	1	0
			Journal Of Bone And Joint Surgery - American Volume	1	0
			Journal Of Computer Science And Technology	1	0
			Journal Of Robotics And Mechatronics	1	0
			JSME International Journal Series C-Mechanical Systems Machine Elements And Manufacturing	1	0
			Mobile Information Systems	1	0
			NIDA Research Monograph	1	0
			Nihon Kikai Gakkai Ronbunshu, C Hen/Transactions Of The Japan Society Of Mechanical Engineers, Part C	1	0
			OTJR Occupation, Participation And Health	1	0
			Palliative Medicine	1	0
			Papier Aus Osterreich	1	0
			Printed Circuit Design And Manufacture	1	0
			Psychiatry And Clinical Neurosciences	1	0
			Psychoneuroendocrinology	1	0
			Public Transport International	1	0
			Quarterly Report Of Rtri (Railway Technical Research Institute) (Japan)	1	0
			Seimitsu Kogaku Kaishi/Journal Of The Japan Society For Precision Engineering	1	0
			Sleep And Breathing	1	0
			Temas Em Psicologia	1	0
			Tijdschrift Voor Communicatiewetenschap	1	0
			Topics In Stroke Rehabilitation	1	0
			Traffic Engineering And Control	1	0
			Trauma	1	0
			Turk Noroloji Dergisi	1	0
			Vehicle System Dynamics	1	0
