# Supplementary material for: The Drives for Driving Simulation: A Scientometric Analysis and a Selective Review of Reviews on Simulated Driving Research
Source: Front Psychol. 2020 May 27;11:917. doi: 10.3389/fpsyg.2020.00917 (PMC7266970; doi:10.3389/fpsyg.2020.00917)
Supplement: Supplementary file 3 [file Table_3.XLSX]

## Sheet: Tab3_Suppl
		Institute	Country	Number of reviews	TGCS	TCpY
		University Of Florida	USA	8	200	23.95
		Yale University	USA	5	307	13.69
		University Of Iowa	USA	5	147	13.80
		Nofer Institute Of Occupational Medicine	Poland	5	23	4.11
		Utrecht University	Netherlands	4	165	11.97
		Reykjavik University	Iceland	4	7	1.71
		University Of Massachusetts	USA	3	129	9.84
		University Of Toronto	Canada	3	112	8.58
		University Of Western Ontario	Canada	3	80	5.00
		University Of Michigan	USA	3	43	4.50
		Flinders University	Australia	3	19	3.80
		Universidad De Granada	Spain	3	8	1.24
		Harvard University	USA	2	799	73.40
		Cnrs-Collge De France	France	2	546	41.27
		University Of Maryland	USA	2	395	59.48
		Suny Upstate Medical University	USA	2	133	14.14
		University Of British Columbia	Canada	2	129	7.59
		Washington State University	USA	2	89	11.38
		Free University Of Brussels	Belgium	2	86	6.47
		Wake Forest University	USA	2	52	3.10
		Technical University Of Dresden	Germany	2	52	4.47
		University Pennsylvania	USA	2	42	6.22
		East Carolina University	USA	2	42	8.40
		Monash University	Australia	2	40	4.00
		Intel Labs	USA	2	32	1.91
		University Hospital Of Zurich	Switzerland	2	30	4.06
		Newcastle University	United Kingdom	2	24	3.06
		Georgetown University	USA	2	24	4.00
		University Of California	USA	2	23	1.13
		King'S College London	United Kingdom	2	21	4.20
		University Of Wurzburg	Germany	2	5	0.33
		University Of Montreal	Canada	2	4	3.06
		Jilin University	China	2	3	1.40
		Chinese Academy Of Science	China	2	0	0.00
		Max Planck Institute For Astrophysics	Germany	1	1238	77.38
		University Of Illinois	USA	1	583	53.00
		California Institute Of Technology	USA	1	280	40.00
		Pacific Northwest National Laboratory	USA	1	262	17.47
		Brunel University London	United Kingdom	1	175	10.29
		Technical University Of Berlin	Germany	1	161	14.64
		Kettering Medical Center	USA	1	155	11.07
		Laurentian Forestry Centre	Canada	1	136	5.91
		Los Alamos National Laboratory	USA	1	132	6.29
		Delft University Of Technology	Netherlands	1	129	25.80
		University Of Kentucky	USA	1	128	14.22
		Medical University Of South Carolina	USA	1	125	8.33
		Amherst College	USA	1	119	9.15
		University Of Adelaide	Australia	1	119	11.90
		University Of Miami School Of Medicine	USA	1	104	6.50
		Canadian Institutes Of Health Research	Canada	1	99	8.25
		Agricultural Research Council	Italy	1	99	11.00
		University Of Edinburgh	United Kingdom	1	89	4.45
		Columbia University	USA	1	85	8.50
		Brown University	USA	1	84	5.,6
		Clinique Du Sommeil	France	1	83	8.30
		Rhode Island Hospital	USA	1	72	4.80
		Dartmouth College	USA	1	72	6.55
		University Of Leeds	United Kingdom	1	71	2.29
		Barrow Neurological Institute	USA	1	71	11.83
		University Of Northern Colorado	USA	1	62	2.30
		Microsoft Research	USA	1	54	3.38
		The Mind Research Network	USA	1	51	7.29
		Medical University Of Innsbruck	Austria	1	49	5.44
		University Of South Australia	Australia	1	48	5.33
		University Of Athens Medical School	Greece	1	48	6.00
		University Of Health Network	Canada	1	46	11.50
		Toronto Western Hospital	Canada	1	42	6.00
		University Of Marburg	Germany	1	40	2.35
		University Of Connecticut Health Center	USA	1	36	1.33
		St Louis College Of Pharmacy	USA	1	36	7.20
		Wayne State University	USA	1	31	3.10
		University Aix Marseille	France	1	30	6.00
		Georgia Institute Of Technology	USA	1	29	9.67
		Neuroscience Research Program	Canada	1	28	9.33
		Otto-Von-Guericke University Of Magdeburg	Germany	1	27	1.35
		University Of California San Francisco	USA	1	27	1.59
		University Of Jena	Germany	1	26	1.08
		University Of Dusseldorf	Germany	1	23	1.44
		Pennsylvania State University	USA	1	22	1.69
		Wolfe Eye Clinic	USA	1	22	2.75
		Veterans Affairs Boston Healthcare System	USA	1	21	2.10
		University Of Genoa	Italy	1	20	6.67
		Concordia University	Canada	1	18	0.82
		Queens College	USA	1	18	1.38
		Norwegian Institute Of Public Health	Norway	1	18	6.00
		Murdoch University	Singapore	1	18	9.00
		University Hospital Bergmannsheil Bochum	Germany	1	17	1.21
		University Of Paris 8	France	1	17	1.55
		University Of Delaware	USA	1	17	2.83
		Polytrauma And Traumatic Brain Injury Center	USA	1	16	1.78
		Institute For Biomechanics	Switzerland	1	16	3.20
		University Of Alabama Birmingham	USA	1	16	5.33
		Cergy-Pontoise University	France	1	15	1.07
		Letourneau University	USA	1	15	1.15
		Ohio State University	USA	1	15	3.00
		Korea Advanced Institute Of Science And Technology	Korea	1	13	0.81
		University Of The Philippines	Philippines	1	13	0.87
		Transportation Institute	USA	1	13	3.25
		University Of Georgia	USA	1	13	3.25
		University Of Tennessee	USA	1	13	4.33
		Hennepin County Medical Center	USA	1	12	0.60
		Universite Claud Bernard Lyon I	France	1	12	1.71
		Indiana University	USA	1	12	2.00
		Lulea University Of Technology	Sweden	1	12	2.00
		Centre For Addiction And Mental Health	Canada	1	12	2.40
		Maastricht University	Netherlands	1	12	4.00
		Griffith University	Australia	1	12	6.00
		Bern University Hospital	Switzerland	1	12	12.00
		Loughborough University	United Kingdom	1	10	0.63
		Woodruff School Of Mechanical Engineering	USA	1	10	0.63
		Microsoft Research Asia	China	1	10	2.00
		University Of Groningen	Netherlands	1	10	3.33
		University Of Sydney	Australia	1	9	0.50
		Mercy College	USA	1	9	1.80
		University Of Texas	USA	1	8	0.62
		Ulm University	Germany	1	8	0.80
		Cardiff University	United Kingdom	1	8	1.14
		Met Office Hadley Centre	United Kingdom	1	8	2.00
		Leiden University Medical Center	Netherlands	1	8	4.00
		National Taiwan University	Taiwan	1	7	0.47
		Poitiers University Hospital	France	1	7	0.54
		Zentrum Schlafmed And Heimventilat	Switzerland	1	7	0.88
		Tongji University	China	1	7	1.75
		Instituit Pierre Simon Laplace	France	1	7	2.33
		Czech Technical University	Czech Republic	1	6	0.43
		University Of Helsinki	Finland	1	6	1.50
		Himalayan Institute Of Medical Science	Saudi Arabia	1	6	3.00
		J. Craig Venter Institute	USA	1	6	3.00
		National Chiao Tung University	Taiwan	1	5	0.56
		University Of Cincinnati	USA	1	5	0.56
		Karlsruhe Institute Of Technology	Germany	1	5	1.00
		Schepens Eye Research Institute	USA	1	5	1.67
		Universit Du Qubec Trois-Rivires (Uqtr)	Canada	1	5	1.67
		Johns Hopkins Bloomberg School Of Public Health	USA	1	5	2.50
		Sardar Vallabhbhai National Institute Of Technology	India	1	5	2.50
		Rwth Aachen University	Germany	1	5	5.00
		Northwestern University	USA	1	4	0.00
		Clinique Romande De Readaptation	Switzerland	1	4	0.22
		University Of Rhode Island	USA	1	3	0.15
		Fraunhofer Institute For Transportation And Infrastructure	Germany	1	3	0.20
		Centre Valaisan De Pneumologie	Switzerland	1	3	0.21
		University Health Network	Canada	1	3	0.27
		Louisiana State University	USA	1	3	0.60
		University Of Maribor	Slovenia	1	3	0.60
		Politechnic University Hauts De France	France	1	3	0.75
		Swedish National Road And Transport Research Institute	Sweden	1	3	1.00
		Queensland University Of Technology	Australia	1	3	1.50
		University Of Manchester	United Kingdom	1	2	0.08
		Witten-Herdecke University	Germany	1	2	0.18
		Universidad De Murcia	Spain	1	2	0.29
		University Medical Center	Germany	1	2	0.40
		Virginia Polytechnic Institute And State University	USA	1	2	0.40
		Swinburne University Of Technology	Australia	1	2	0.67
		Hunter Holmes Mcguire Va Medical Center	USA	1	2	1.00
		Stellenbosch University	South Africa	1	1	0.00
		Osaka University	Japan	1	1	0.05
		Hopital De La Roche Guyon	France	1	1	0.07
		Tshwane University Of Technology	South Africa	1	1	0.07
		University Of East London	United Kingdom	1	1	0.10
		Centre Hospitalier Tienne-Clmentel	France	1	1	0.50
		University Of Vermont	USA	1	1	0.50
		Deakin University	Australia	1	1	1.00
		Beijing Jiaotong University	China	1	0	0.00
		Centre Hospitalier Universitaire De Nancy	France	1	0	0.00
		Chuo University	Japan	1	0	0.00
		Fachhochschule Koln	Germany	1	0	0.00
		Federal University Of Esprito Santo	Brazil	1	0	0.00
		Huazhong University Of Science And Technology	China	1	0	0.00
		Institut Fur Kraftfahrwesen	Germany	1	0	0.00
		International Psychoanalytic University Berlin	Germany	1	0	0.00
		Irccs Fondazione Santa Lucia	Italy	1	0	0.00
		Jagiellonian University	Poland	1	0	0.00
		Katholieke Universiteit Leuven	Belgium	1	0	0.00
		Lehrstuhl Fur Fahrzeugtechnik	Germany	1	0	0.00
		Nagoya University	Japan	1	0	0.00
		National Traffic Safety And Environment Laboratory	Japan	1	0	0.00
		National University Of Malaysia	Malaysia	1	0	0.00
		New York University Langone Health	USA	1	0	0.00
		Northeastern University	China	1	0	0.00
		Northern Ontario School Of Medicine	Canada	1	0	0.00
		Nova Southeastern University	USA	1	0	0.00
		Old Dominion University	Canada	1	0	0.00
		Science Applications International Corporation	USA	1	0	0.00
		Seikei University	Japan	1	0	0.00
		Sunnybrook Health Sciences Center	Canada	1	0	0.00
		Technical University Of Munich	Germany	1	0	0.00
		Unite Mixte De Recherche Epidmiologique Et De Surveillance Transport Travail Environnement	France	1	0	0.00
		Universidade Federal De Sao Paulo	Brazil	1	0	0.00
		Universitat Politecnica De Valencia	Spain	1	0	0.00
		Universite Pierre Et Marie Curie	France	1	0	0.00
		University Of Bologna	Italy	1	0	0.00
		University Of Ljubljana	Slovenia	1	0	0.00
		University Of Pittsburgh	USA	1	0	0.00
		University Of Stirling	United Kingdom	1	0	0.00
		University Of Teknology Malaysia	Malaysia	1	0	0.00
		University Of Tokyo	Japan	1	0	0.00
		Zentrum Fur Lern Und Wissensmanagement Und Lehrstuhl Informatik Im Maschinenbau	Germany	1	0	0.00
